# Supplementary material for: Phylogeography of Rift Valley Fever Virus in Africa and the Arabian Peninsula
Source: PLoS Negl Trop Dis. 2017 Jan 9;11(1):e0005226. doi: 10.1371/journal.pntd.0005226 (PMC5221768; doi:10.1371/journal.pntd.0005226)
Supplement: S13 File — (CSV) [file pntd.0005226.s013.csv]

	origins	destinations	means	medians	modes	lowers	uppers	posterior.probs
Burkina_Faso.to.Central_African_Republic.count	Burkina_Faso	Central_African_Republic	0.059542323928016	0	0	0	1	0.050766496334148
Burkina_Faso.to.Egypt.count	Burkina_Faso	Egypt	0.022994890024439	0	0	0	0	0.0224394578982448
Burkina_Faso.to.Guinea.count	Burkina_Faso	Guinea	0.01621861808487	0	0	0	0	0.0153299266829593
Burkina_Faso.to.Kenya.count	Burkina_Faso	Kenya	0.0664296822928238	0	0	0	1	0.0563208175960898
Burkina_Faso.to.Madagascar.count	Burkina_Faso	Madagascar	0.0394356809597867	0	0	0	0	0.0374361253054877
Burkina_Faso.to.Mauritania.count	Burkina_Faso	Mauritania	0.316707398355921	0	0	0	1	0.309708953565874
Burkina_Faso.to.Mayotte.count	Burkina_Faso	Mayotte	0.0132192846034215	0	0	0	0	0.0127749389024661
Burkina_Faso.to.Saudi_Arabia.count	Burkina_Faso	Saudi_Arabia	0.0129971117529438	0	0	0	0	0.0126638524772273
Burkina_Faso.to.South_Africa.count	Burkina_Faso	South_Africa	0.101310819817818	0	0	0	1	0.0775383248167074
Burkina_Faso.to.Sudan.count	Burkina_Faso	Sudan	0.014219062430571	0	0	0	0	0.0136636303043768
Burkina_Faso.to.Tanzania.count	Burkina_Faso	Tanzania	0.0127749389024661	0	0	0	0	0.0124416796267496
Burkina_Faso.to.Uganda.count	Burkina_Faso	Uganda	0.0324372361697401	0	0	0	0	0.0313263719173517
Burkina_Faso.to.Zimbabwe.count	Burkina_Faso	Zimbabwe	0.0739835592090647	0	0	0	1	0.0600977560542102
Central_African_Republic.to.Burkina_Faso.count	Central_African_Republic	Burkina_Faso	0.118862475005554	0	0	0	1	0.107753832481671
Central_African_Republic.to.Egypt.count	Central_African_Republic	Egypt	0.464896689624528	0	0	0	1	0.432348367029549
Central_African_Republic.to.Guinea.count	Central_African_Republic	Guinea	1.00255498778049	1	1	0	2	0.928015996445234
Central_African_Republic.to.Kenya.count	Central_African_Republic	Kenya	0.7557209508998	1	0	0	2	0.557876027549433
Central_African_Republic.to.Madagascar.count	Central_African_Republic	Madagascar	0.340924239057987	0	0	0	1	0.291935125527661
Central_African_Republic.to.Mauritania.count	Central_African_Republic	Mauritania	0.115085536547434	0	0	0	1	0.103199289046878
Central_African_Republic.to.Mayotte.count	Central_African_Republic	Mayotte	0.0476560764274606	0	0	0	0	0.0443234836702955
Central_African_Republic.to.Saudi_Arabia.count	Central_African_Republic	Saudi_Arabia	0.0512108420351033	0	0	0	0	0.0479893357031771
Central_African_Republic.to.South_Africa.count	Central_African_Republic	South_Africa	0.296934014663408	0	0	0	2	0.209064652299489
Central_African_Republic.to.Sudan.count	Central_African_Republic	Sudan	0.0642079537880471	0	0	0	1	0.0577649411241946
Central_African_Republic.to.Tanzania.count	Central_African_Republic	Tanzania	0.0464341257498334	0	0	0	0	0.043323705843146
Central_African_Republic.to.Uganda.count	Central_African_Republic	Uganda	0.101421906243057	0	0	0	1	0.087980448789158
Central_African_Republic.to.Zimbabwe.count	Central_African_Republic	Zimbabwe	1.14430126638525	1	1	0	3	0.876471895134415
Egypt.to.Burkina_Faso.count	Egypt	Burkina_Faso	0.0334370139968896	0	0	0	0	0.0319928904687847
Egypt.to.Central_African_Republic.count	Egypt	Central_African_Republic	0.0635414352366141	0	0	0	0	0.0479893357031771
Egypt.to.Guinea.count	Egypt	Guinea	0.0121084203510331	0	0	0	0	0.0118862475005554
Egypt.to.Kenya.count	Egypt	Kenya	0.081204176849589	0	0	0	1	0.0664296822928238
Egypt.to.Madagascar.count	Egypt	Madagascar	0.549100199955565	1	1	0	1	0.531659631193068
Egypt.to.Mauritania.count	Egypt	Mauritania	0.0327704954454566	0	0	0	0	0.0319928904687847
Egypt.to.Mayotte.count	Egypt	Mayotte	0.0109975560986447	0	0	0	0	0.0108864696734059
Egypt.to.Saudi_Arabia.count	Egypt	Saudi_Arabia	0.0118862475005554	0	0	0	0	0.0116640746500778
Egypt.to.South_Africa.count	Egypt	South_Africa	0.0589868918018218	0	0	0	1	0.0509886691846256
Egypt.to.Sudan.count	Egypt	Sudan	0.0181070873139302	0	0	0	0	0.0164407909353477
Egypt.to.Tanzania.count	Egypt	Tanzania	0.0126638524772273	0	0	0	0	0.0124416796267496
Egypt.to.Uganda.count	Egypt	Uganda	0.0191068651410798	0	0	0	0	0.0179960008886914
Egypt.to.Zimbabwe.count	Egypt	Zimbabwe	0.0465452121750722	0	0	0	0	0.0415463230393246
Guinea.to.Burkina_Faso.count	Guinea	Burkina_Faso	0.0289935569873361	0	0	0	0	0.0283270384359031
Guinea.to.Central_African_Republic.count	Guinea	Central_African_Republic	0.0298822483892468	0	0	0	0	0.0263274827816041
Guinea.to.Egypt.count	Guinea	Egypt	0.0219951121972895	0	0	0	0	0.0214396800710953
Guinea.to.Kenya.count	Guinea	Kenya	0.0477671628526994	0	0	0	0	0.0425461008664741
Guinea.to.Madagascar.count	Guinea	Madagascar	0.0269940013330371	0	0	0	0	0.0253277049544546
Guinea.to.Mauritania.count	Guinea	Mauritania	0.0302155076649633	0	0	0	0	0.0293268162630527
Guinea.to.Mayotte.count	Guinea	Mayotte	0.00610975338813597	0	0	0	0	0.00610975338813597
Guinea.to.Saudi_Arabia.count	Guinea	Saudi_Arabia	0.00855365474339036	0	0	0	0	0.00822039546767385
Guinea.to.South_Africa.count	Guinea	South_Africa	0.046656298600311	0	0	0	0	0.0407687180626527
Guinea.to.Sudan.count	Guinea	Sudan	0.00944234614530104	0	0	0	0	0.00910908686958454
Guinea.to.Tanzania.count	Guinea	Tanzania	0.00544323483670296	0	0	0	0	0.00522106198622528
Guinea.to.Uganda.count	Guinea	Uganda	0.0157742723839147	0	0	0	0	0.0147744945567652
Guinea.to.Zimbabwe.count	Guinea	Zimbabwe	0.0431015329926683	0	0	0	0	0.0383248167073984
Kenya.to.Burkina_Faso.count	Kenya	Burkina_Faso	0.128304821150855	0	0	0	1	0.11930682070651
Kenya.to.Central_African_Republic.count	Kenya	Central_African_Republic	0.313485892023995	0	0	0	2	0.225616529660076
Kenya.to.Egypt.count	Kenya	Egypt	0.130859808931349	0	0	0	1	0.11830704287936
Kenya.to.Guinea.count	Kenya	Guinea	0.0431015329926683	0	0	0	0	0.0407687180626527
Kenya.to.Madagascar.count	Kenya	Madagascar	1.55743168184848	2	2	0	3	0.900466562986003
Kenya.to.Mauritania.count	Kenya	Mauritania	0.122195067762719	0	0	0	1	0.113419240168851
Kenya.to.Mayotte.count	Kenya	Mayotte	0.650188846922906	1	1	0	1	0.605865363252611
Kenya.to.Saudi_Arabia.count	Kenya	Saudi_Arabia	0.953788047100644	1	1	0	2	0.895467673850255
Kenya.to.South_Africa.count	Kenya	South_Africa	0.542768273716952	0	0	0	3	0.305709842257276
Kenya.to.Sudan.count	Kenya	Sudan	0.953121528549211	1	1	0	2	0.85303265940902
Kenya.to.Tanzania.count	Kenya	Tanzania	0.558764718951344	1	1	0	1	0.522217285047767
Kenya.to.Uganda.count	Kenya	Uganda	0.447456120862031	0	0	0	1	0.406131970673184
Kenya.to.Zimbabwe.count	Kenya	Zimbabwe	0.506887358364808	0	0	0	2	0.32826038658076
Madagascar.to.Burkina_Faso.count	Madagascar	Burkina_Faso	0.057542768273717	0	0	0	1	0.0546545212175072
Madagascar.to.Central_African_Republic.count	Madagascar	Central_African_Republic	0.0674294601199733	0	0	0	1	0.0543212619417907
Madagascar.to.Egypt.count	Madagascar	Egypt	0.317596089757832	0	0	0	1	0.30915352143968
Madagascar.to.Guinea.count	Madagascar	Guinea	0.0169962230615419	0	0	0	0	0.0167740502110642
Madagascar.to.Kenya.count	Madagascar	Kenya	0.231059764496778	0	0	0	2	0.134192401688514
Madagascar.to.Mauritania.count	Madagascar	Mauritania	0.0607642746056432	0	0	0	1	0.0589868918018218
Madagascar.to.Mayotte.count	Madagascar	Mayotte	0.202510553210398	0	0	0	1	0.197733836925128
Madagascar.to.Saudi_Arabia.count	Madagascar	Saudi_Arabia	0.0467673850255499	0	0	0	0	0.0445456565207732
Madagascar.to.South_Africa.count	Madagascar	South_Africa	0.097422794934459	0	0	0	1	0.0840924239057987
Madagascar.to.Sudan.count	Madagascar	Sudan	0.083203732503888	0	0	0	1	0.0768718062652744
Madagascar.to.Tanzania.count	Madagascar	Tanzania	0.347256165296601	0	0	0	1	0.341257498333704
Madagascar.to.Uganda.count	Madagascar	Uganda	0.0274383470339924	0	0	0	0	0.0259942235058876
Madagascar.to.Zimbabwe.count	Madagascar	Zimbabwe	0.0850922017329482	0	0	0	1	0.0754276827371695
Mauritania.to.Burkina_Faso.count	Mauritania	Burkina_Faso	0.281937347256165	0	0	0	1	0.27671628526994
Mauritania.to.Central_African_Republic.count	Mauritania	Central_African_Republic	0.0552099533437014	0	0	0	0	0.0487669406798489
Mauritania.to.Egypt.count	Mauritania	Egypt	0.023661408575872	0	0	0	0	0.0224394578982448
Mauritania.to.Guinea.count	Mauritania	Guinea	0.0137747167296156	0	0	0	0	0.0133303710286603
Mauritania.to.Kenya.count	Mauritania	Kenya	0.068318151521884	0	0	0	1	0.0548766940679849
Mauritania.to.Madagascar.count	Mauritania	Madagascar	0.0338813596978449	0	0	0	0	0.0312152854921129
Mauritania.to.Mayotte.count	Mauritania	Mayotte	0.0127749389024661	0	0	0	0	0.0126638524772273
Mauritania.to.Saudi_Arabia.count	Mauritania	Saudi_Arabia	0.0104421239724506	0	0	0	0	0.0101088646967341
Mauritania.to.South_Africa.count	Mauritania	South_Africa	0.0965341035325483	0	0	0	1	0.0723172628304821
Mauritania.to.Sudan.count	Mauritania	Sudan	0.0163297045101089	0	0	0	0	0.0156631859586759
Mauritania.to.Tanzania.count	Mauritania	Tanzania	0.0107753832481671	0	0	0	0	0.0101088646967341
Mauritania.to.Uganda.count	Mauritania	Uganda	0.0303265940902022	0	0	0	0	0.0286602977116196
Mauritania.to.Zimbabwe.count	Mauritania	Zimbabwe	0.0636525216618529	0	0	0	1	0.0550988669184626
Mayotte.to.Burkina_Faso.count	Mayotte	Burkina_Faso	0.0325483225949789	0	0	0	0	0.0315485447678294
Mayotte.to.Central_African_Republic.count	Mayotte	Central_African_Republic	0.0254387913796934	0	0	0	0	0.0231059764496779
Mayotte.to.Egypt.count	Mayotte	Egypt	0.0184403465896467	0	0	0	0	0.0176627416129749
Mayotte.to.Guinea.count	Mayotte	Guinea	0.00855365474339036	0	0	0	0	0.00833148189291269
Mayotte.to.Kenya.count	Mayotte	Kenya	0.0525438791379693	0	0	0	0	0.045323261497445
Mayotte.to.Madagascar.count	Mayotte	Madagascar	0.13452566096423	0	0	0	1	0.126971784047989
Mayotte.to.Mauritania.count	Mayotte	Mauritania	0.0326594090202177	0	0	0	0	0.0318818040435459
Mayotte.to.Saudi_Arabia.count	Mayotte	Saudi_Arabia	0.00955343257053988	0	0	0	0	0.00922017329482337
Mayotte.to.South_Africa.count	Mayotte	South_Africa	0.0504332370584315	0	0	0	0	0.0449900022217285
Mayotte.to.Sudan.count	Mayotte	Sudan	0.0131081981781826	0	0	0	0	0.0117751610753166
Mayotte.to.Tanzania.count	Mayotte	Tanzania	0.138524772272828	0	0	0	1	0.137080648744723
Mayotte.to.Uganda.count	Mayotte	Uganda	0.0159964452343924	0	0	0	0	0.0149966674072428
Mayotte.to.Zimbabwe.count	Mayotte	Zimbabwe	0.0417684958898023	0	0	0	0	0.0389913352588314
Saudi_Arabia.to.Burkina_Faso.count	Saudi_Arabia	Burkina_Faso	0.0296600755387692	0	0	0	0	0.0285492112863808
Saudi_Arabia.to.Central_African_Republic.count	Saudi_Arabia	Central_African_Republic	0.0246611864030216	0	0	0	0	0.0215507664963341
Saudi_Arabia.to.Egypt.count	Saudi_Arabia	Egypt	0.0146634081315263	0	0	0	0	0.0141079760053321
Saudi_Arabia.to.Guinea.count	Saudi_Arabia	Guinea	0.00699844479004666	0	0	0	0	0.00677627193956898
Saudi_Arabia.to.Kenya.count	Saudi_Arabia	Kenya	0.0943123750277716	0	0	0	1	0.0740946456343035
Saudi_Arabia.to.Madagascar.count	Saudi_Arabia	Madagascar	0.0356587425016663	0	0	0	0	0.0328815818706954
Saudi_Arabia.to.Mauritania.count	Saudi_Arabia	Mauritania	0.0286602977116196	0	0	0	0	0.0275494334592313
Saudi_Arabia.to.Mayotte.count	Saudi_Arabia	Mayotte	0.00688735836480782	0	0	0	0	0.00655409908909131
Saudi_Arabia.to.South_Africa.count	Saudi_Arabia	South_Africa	0.0489891135303266	0	0	0	0	0.0429904465674295
Saudi_Arabia.to.Sudan.count	Saudi_Arabia	Sudan	0.0192179515663186	0	0	0	0	0.0182181737391691
Saudi_Arabia.to.Tanzania.count	Saudi_Arabia	Tanzania	0.00777604976671851	0	0	0	0	0.00755387691624084
Saudi_Arabia.to.Uganda.count	Saudi_Arabia	Uganda	0.0129971117529438	0	0	0	0	0.0125527660519884
Saudi_Arabia.to.Zimbabwe.count	Saudi_Arabia	Zimbabwe	0.0441013108198178	0	0	0	0	0.0401021995112197
South_Africa.to.Burkina_Faso.count	South_Africa	Burkina_Faso	0.205954232392802	0	0	0	1	0.19273494778938
South_Africa.to.Central_African_Republic.count	South_Africa	Central_African_Republic	0.343590313263719	0	0	0	1	0.296267496111975
South_Africa.to.Egypt.count	South_Africa	Egypt	0.0680959786714063	0	0	0	1	0.0635414352366141
South_Africa.to.Guinea.count	South_Africa	Guinea	0.0438791379693401	0	0	0	0	0.0403243723616974
South_Africa.to.Kenya.count	South_Africa	Kenya	0.704732281715174	0	0	0	3	0.426349700066652
South_Africa.to.Madagascar.count	South_Africa	Madagascar	0.0900910908686959	0	0	0	1	0.0797600533214841
South_Africa.to.Mauritania.count	South_Africa	Mauritania	0.192068429237947	0	0	0	1	0.180182181737392
South_Africa.to.Mayotte.count	South_Africa	Mayotte	0.0414352366140858	0	0	0	0	0.039213508109309
South_Africa.to.Saudi_Arabia.count	South_Africa	Saudi_Arabia	0.0407687180626527	0	0	0	0	0.0383248167073984
South_Africa.to.Sudan.count	South_Africa	Sudan	0.0428793601421906	0	0	0	0	0.0383248167073984
South_Africa.to.Tanzania.count	South_Africa	Tanzania	0.0355476560764275	0	0	0	0	0.0328815818706954
South_Africa.to.Uganda.count	South_Africa	Uganda	0.277604976671851	0	0	0	1	0.248833592534992
South_Africa.to.Zimbabwe.count	South_Africa	Zimbabwe	0.937125083314819	1	0	0	3	0.557431681848478
Sudan.to.Burkina_Faso.count	Sudan	Burkina_Faso	0.0324372361697401	0	0	0	0	0.0314374583425905
Sudan.to.Central_African_Republic.count	Sudan	Central_African_Republic	0.027771606309709	0	0	0	0	0.0233281493001555
Sudan.to.Egypt.count	Sudan	Egypt	0.0176627416129749	0	0	0	0	0.0175516551877361
Sudan.to.Guinea.count	Sudan	Guinea	0.0105532103976894	0	0	0	0	0.0104421239724506
Sudan.to.Kenya.count	Sudan	Kenya	0.0983114863363697	0	0	0	1	0.0667629415685403
Sudan.to.Madagascar.count	Sudan	Madagascar	0.0563208175960898	0	0	0	0	0.0498778049322373
Sudan.to.Mauritania.count	Sudan	Mauritania	0.0288824705620973	0	0	0	0	0.0282159520106643
Sudan.to.Mayotte.count	Sudan	Mayotte	0.0137747167296156	0	0	0	0	0.0134414574538991
Sudan.to.Saudi_Arabia.count	Sudan	Saudi_Arabia	0.0198844701177516	0	0	0	0	0.0188846922906021
Sudan.to.South_Africa.count	Sudan	South_Africa	0.050766496334148	0	0	0	0	0.0447678293712508
Sudan.to.Tanzania.count	Sudan	Tanzania	0.0122195067762719	0	0	0	0	0.0119973339257943
Sudan.to.Uganda.count	Sudan	Uganda	0.0141079760053321	0	0	0	0	0.0136636303043768
Sudan.to.Zimbabwe.count	Sudan	Zimbabwe	0.0456565207731615	0	0	0	0	0.0412130637636081
Tanzania.to.Burkina_Faso.count	Tanzania	Burkina_Faso	0.0266607420573206	0	0	0	0	0.0258831370806487
Tanzania.to.Central_African_Republic.count	Tanzania	Central_African_Republic	0.0247722728282604	0	0	0	0	0.02099533437014
Tanzania.to.Egypt.count	Tanzania	Egypt	0.0176627416129749	0	0	0	0	0.0174405687624972
Tanzania.to.Guinea.count	Tanzania	Guinea	0.00833148189291269	0	0	0	0	0.00810930904243501
Tanzania.to.Kenya.count	Tanzania	Kenya	0.0563208175960898	0	0	0	0	0.0458786936236392
Tanzania.to.Madagascar.count	Tanzania	Madagascar	0.391468562541657	0	0	0	1	0.370139968895801
Tanzania.to.Mauritania.count	Tanzania	Mauritania	0.0269940013330371	0	0	0	0	0.0264385692068429
Tanzania.to.Mayotte.count	Tanzania	Mayotte	0.18606976227505	0	0	0	1	0.182848255943124
Tanzania.to.Saudi_Arabia.count	Tanzania	Saudi_Arabia	0.0112197289491224	0	0	0	0	0.0112197289491224
Tanzania.to.South_Africa.count	Tanzania	South_Africa	0.051433014885581	0	0	0	0	0.0454343479226838
Tanzania.to.Sudan.count	Tanzania	Sudan	0.0169962230615419	0	0	0	0	0.0149966674072428
Tanzania.to.Uganda.count	Tanzania	Uganda	0.0147744945567652	0	0	0	0	0.0143301488558098
Tanzania.to.Zimbabwe.count	Tanzania	Zimbabwe	0.0412130637636081	0	0	0	0	0.037880471006443
Uganda.to.Burkina_Faso.count	Uganda	Burkina_Faso	0.068984670073317	0	0	0	1	0.0626527438347034
Uganda.to.Central_African_Republic.count	Uganda	Central_African_Republic	0.0923128193734726	0	0	0	1	0.076427460564319
Uganda.to.Egypt.count	Uganda	Egypt	0.0362141746278605	0	0	0	0	0.0322150633192624
Uganda.to.Guinea.count	Uganda	Guinea	0.0217729393468118	0	0	0	0	0.0195512108420351
Uganda.to.Kenya.count	Uganda	Kenya	0.662741612974894	1	0	0	2	0.513885803154854
Uganda.to.Madagascar.count	Uganda	Madagascar	0.0532103976894024	0	0	0	0	0.0461008664741169
Uganda.to.Mauritania.count	Uganda	Mauritania	0.065652077316152	0	0	0	1	0.0600977560542102
Uganda.to.Mayotte.count	Uganda	Mayotte	0.0204399022439458	0	0	0	0	0.0191068651410798
Uganda.to.Saudi_Arabia.count	Uganda	Saudi_Arabia	0.020328815818707	0	0	0	0	0.0192179515663186
Uganda.to.South_Africa.count	Uganda	South_Africa	0.233170406576316	0	0	0	2	0.153077093979116
Uganda.to.Sudan.count	Uganda	Sudan	0.0248833592534992	0	0	0	0	0.0226616307487225
Uganda.to.Tanzania.count	Uganda	Tanzania	0.0204399022439458	0	0	0	0	0.0189957787158409
Uganda.to.Zimbabwe.count	Uganda	Zimbabwe	0.184514552321706	0	0	0	1	0.132526105309931
Zimbabwe.to.Burkina_Faso.count	Zimbabwe	Burkina_Faso	0.100422128415908	0	0	0	1	0.0949788935792046
Zimbabwe.to.Central_African_Republic.count	Zimbabwe	Central_African_Republic	0.171517440568763	0	0	0	1	0.120639857809376
Zimbabwe.to.Egypt.count	Zimbabwe	Egypt	0.060875361030882	0	0	0	1	0.0576538546989558
Zimbabwe.to.Guinea.count	Zimbabwe	Guinea	0.0354365696511886	0	0	0	0	0.0344367918240391
Zimbabwe.to.Kenya.count	Zimbabwe	Kenya	0.417684958898023	0	0	0	2	0.285047767162853
Zimbabwe.to.Madagascar.count	Zimbabwe	Madagascar	0.0734281270828705	0	0	0	1	0.0677627193956898
Zimbabwe.to.Mauritania.count	Zimbabwe	Mauritania	0.097422794934459	0	0	0	1	0.0914241279715619
Zimbabwe.to.Mayotte.count	Zimbabwe	Mayotte	0.0263274827816041	0	0	0	0	0.0249944456787381
Zimbabwe.to.Saudi_Arabia.count	Zimbabwe	Saudi_Arabia	0.0276605198844701	0	0	0	0	0.0265496556320818
Zimbabwe.to.South_Africa.count	Zimbabwe	South_Africa	0.720284381248611	0	0	0	3	0.4542323928016
Zimbabwe.to.Sudan.count	Zimbabwe	Sudan	0.0315485447678294	0	0	0	0	0.0281048655854255
Zimbabwe.to.Tanzania.count	Zimbabwe	Tanzania	0.0217729393468118	0	0	0	0	0.0204399022439458
Zimbabwe.to.Uganda.count	Zimbabwe	Uganda	0.139191290824261	0	0	0	1	0.126527438347034
