# Supplementary material for: Phylogeography of Rift Valley Fever Virus in Africa and the Arabian Peninsula
Source: PLoS Negl Trop Dis. 2017 Jan 9;11(1):e0005226. doi: 10.1371/journal.pntd.0005226 (PMC5221768; doi:10.1371/journal.pntd.0005226)
Supplement: S14 File — (CSV) [file pntd.0005226.s014.csv]

	origins	destinations	means	medians	modes	lowers	uppers	posterior.probs
Burkina_Faso.to.Central_African_Republic.count	Burkina_Faso	Central_African_Republic	0.0647633859142413	0	0	0	1	0.0552099533437014
Burkina_Faso.to.Egypt.count	Burkina_Faso	Egypt	0.0262163963563653	0	0	0	0	0.0254387913796934
Burkina_Faso.to.Guinea.count	Burkina_Faso	Guinea	0.0171073094867807	0	0	0	0	0.01621861808487
Burkina_Faso.to.Kenya.count	Burkina_Faso	Kenya	0.0787602754943346	0	0	0	1	0.0693179293490336
Burkina_Faso.to.Madagascar.count	Burkina_Faso	Madagascar	0.0334370139968896	0	0	0	0	0.0316596311930682
Burkina_Faso.to.Mauritania.count	Burkina_Faso	Mauritania	0.34636747389469	0	0	0	1	0.339369029104643
Burkina_Faso.to.Mayotte.count	Burkina_Faso	Mayotte	0.0139968895800933	0	0	0	0	0.013552543879138
Burkina_Faso.to.Saudi_Arabia.count	Burkina_Faso	Saudi_Arabia	0.014885580982004	0	0	0	0	0.0141079760053321
Burkina_Faso.to.South_Africa.count	Burkina_Faso	South_Africa	0.131970673183737	0	0	0	1	0.0996445234392357
Burkina_Faso.to.Sudan.count	Burkina_Faso	Sudan	0.0169962230615419	0	0	0	0	0.0158853588091535
Burkina_Faso.to.Tanzania.count	Burkina_Faso	Tanzania	0.0134414574538991	0	0	0	0	0.0131081981781826
Burkina_Faso.to.Uganda.count	Burkina_Faso	Uganda	0.0436569651188625	0	0	0	0	0.0399911130859809
Burkina_Faso.to.Zimbabwe.count	Burkina_Faso	Zimbabwe	0.0874250166629638	0	0	0	1	0.0760942012886025
Central_African_Republic.to.Burkina_Faso.count	Central_African_Republic	Burkina_Faso	0.146078649189069	0	0	0	1	0.129971117529438
Central_African_Republic.to.Egypt.count	Central_African_Republic	Egypt	0.477338369251277	0	0	0	1	0.432459453454788
Central_African_Republic.to.Guinea.count	Central_African_Republic	Guinea	1.03576982892691	1	1	0	2	0.925905354365697
Central_African_Republic.to.Kenya.count	Central_African_Republic	Kenya	0.927238391468563	1	1	0	2	0.696956231948456
Central_African_Republic.to.Madagascar.count	Central_African_Republic	Madagascar	0.261275272161742	0	0	0	1	0.222395023328149
Central_African_Republic.to.Mauritania.count	Central_African_Republic	Mauritania	0.138191512997112	0	0	0	1	0.123750277716063
Central_African_Republic.to.Mayotte.count	Central_African_Republic	Mayotte	0.0609864474561209	0	0	0	1	0.0548766940679849
Central_African_Republic.to.Saudi_Arabia.count	Central_African_Republic	Saudi_Arabia	0.066318595867585	0	0	0	1	0.0597644967784937
Central_African_Republic.to.South_Africa.count	Central_African_Republic	South_Africa	0.399911130859809	0	0	0	2	0.266385247722728
Central_African_Republic.to.Sudan.count	Central_African_Republic	Sudan	0.0720950899800044	0	0	0	1	0.0647633859142413
Central_African_Republic.to.Tanzania.count	Central_African_Republic	Tanzania	0.0543212619417907	0	0	0	1	0.0504332370584315
Central_African_Republic.to.Uganda.count	Central_African_Republic	Uganda	0.181181959564541	0	0	0	1	0.156742946011997
Central_African_Republic.to.Zimbabwe.count	Central_African_Republic	Zimbabwe	1.59764496778494	1	1	0	3	0.91890690957565
Egypt.to.Burkina_Faso.count	Egypt	Burkina_Faso	0.0337702732726061	0	0	0	0	0.0325483225949789
Egypt.to.Central_African_Republic.count	Egypt	Central_African_Republic	0.068984670073317	0	0	0	0	0.0489891135303266
Egypt.to.Guinea.count	Egypt	Guinea	0.0125527660519884	0	0	0	0	0.0121084203510331
Egypt.to.Kenya.count	Egypt	Kenya	0.0713174850033326	0	0	0	1	0.0624305709842257
Egypt.to.Madagascar.count	Egypt	Madagascar	0.210064430126639	0	0	0	1	0.200622083981337
Egypt.to.Mauritania.count	Egypt	Mauritania	0.0321039768940235	0	0	0	0	0.0309931126416352
Egypt.to.Mayotte.count	Egypt	Mayotte	0.0102199511219729	0	0	0	0	0.00988669184625639
Egypt.to.Saudi_Arabia.count	Egypt	Saudi_Arabia	0.00999777827149522	0	0	0	0	0.00966451899577872
Egypt.to.South_Africa.count	Egypt	South_Africa	0.0672072872694957	0	0	0	1	0.057542768273717
Egypt.to.Sudan.count	Egypt	Sudan	0.0139968895800933	0	0	0	0	0.0129971117529438
Egypt.to.Tanzania.count	Egypt	Tanzania	0.0117751610753166	0	0	0	0	0.0109975560986447
Egypt.to.Uganda.count	Egypt	Uganda	0.0264385692068429	0	0	0	0	0.0242168407020662
Egypt.to.Zimbabwe.count	Egypt	Zimbabwe	0.30626527438347	0	0	0	1	0.278604754499
Guinea.to.Burkina_Faso.count	Guinea	Burkina_Faso	0.0346589646745168	0	0	0	0	0.0324372361697401
Guinea.to.Central_African_Republic.count	Guinea	Central_African_Republic	0.0427682737169518	0	0	0	0	0.0369917796045323
Guinea.to.Egypt.count	Guinea	Egypt	0.0206620750944235	0	0	0	0	0.0192179515663186
Guinea.to.Kenya.count	Guinea	Kenya	0.061541879582315	0	0	0	1	0.0548766940679849
Guinea.to.Madagascar.count	Guinea	Madagascar	0.0232170628749167	0	0	0	0	0.0214396800710953
Guinea.to.Mauritania.count	Guinea	Mauritania	0.031104199066874	0	0	0	0	0.0303265940902022
Guinea.to.Mayotte.count	Guinea	Mayotte	0.00866474116862919	0	0	0	0	0.00822039546767385
Guinea.to.Saudi_Arabia.count	Guinea	Saudi_Arabia	0.00810930904243501	0	0	0	0	0.00788713619195734
Guinea.to.South_Africa.count	Guinea	South_Africa	0.0672072872694957	0	0	0	1	0.0557653854698956
Guinea.to.Sudan.count	Guinea	Sudan	0.00933125972006221	0	0	0	0	0.00844256831815152
Guinea.to.Tanzania.count	Guinea	Tanzania	0.00733170406576316	0	0	0	0	0.00666518551433015
Guinea.to.Uganda.count	Guinea	Uganda	0.0263274827816041	0	0	0	0	0.024327927127305
Guinea.to.Zimbabwe.count	Guinea	Zimbabwe	0.0462119528993557	0	0	0	0	0.0413241501888469
Kenya.to.Burkina_Faso.count	Kenya	Burkina_Faso	0.0717618307042879	0	0	0	1	0.0662075094423461
Kenya.to.Central_African_Republic.count	Kenya	Central_African_Republic	0.147300599866696	0	0	0	1	0.101310819817818
Kenya.to.Egypt.count	Kenya	Egypt	0.0600977560542102	0	0	0	1	0.0555432126194179
Kenya.to.Guinea.count	Kenya	Guinea	0.0349922239502333	0	0	0	0	0.0324372361697401
Kenya.to.Madagascar.count	Kenya	Madagascar	1.9731170850922	2	2	1	3	0.973672517218396
Kenya.to.Mauritania.count	Kenya	Mauritania	0.0684292379471229	0	0	0	1	0.0647633859142413
Kenya.to.Mayotte.count	Kenya	Mayotte	0.941457453899133	1	1	0	1	0.895800933125972
Kenya.to.Saudi_Arabia.count	Kenya	Saudi_Arabia	0.969673405909798	1	1	0	1	0.929237947122862
Kenya.to.South_Africa.count	Kenya	South_Africa	0.192290602088425	0	0	0	1	0.143968007109531
Kenya.to.Sudan.count	Kenya	Sudan	0.988224838924683	1	1	0	2	0.887025105532104
Kenya.to.Tanzania.count	Kenya	Tanzania	0.95900910908687	1	1	0	1	0.913908020439902
Kenya.to.Uganda.count	Kenya	Uganda	0.148300377693846	0	0	0	1	0.134858920239947
Kenya.to.Zimbabwe.count	Kenya	Zimbabwe	0.117196178626972	0	0	0	1	0.0997556098644746
Madagascar.to.Burkina_Faso.count	Madagascar	Burkina_Faso	0.0577649411241946	0	0	0	1	0.0553210397689402
Madagascar.to.Central_African_Republic.count	Madagascar	Central_African_Republic	0.0645412130637636	0	0	0	1	0.0522106198622528
Madagascar.to.Egypt.count	Madagascar	Egypt	0.124638969117974	0	0	0	1	0.119751166407465
Madagascar.to.Guinea.count	Madagascar	Guinea	0.0183292601644079	0	0	0	0	0.0176627416129749
Madagascar.to.Kenya.count	Madagascar	Kenya	0.202510553210398	0	0	0	1	0.134636747389469
Madagascar.to.Mauritania.count	Madagascar	Mauritania	0.0530993112641635	0	0	0	1	0.0513219284603421
Madagascar.to.Mayotte.count	Madagascar	Mayotte	0.0599866696289713	0	0	0	1	0.0573205954232393
Madagascar.to.Saudi_Arabia.count	Madagascar	Saudi_Arabia	0.0351033103754721	0	0	0	0	0.0338813596978449
Madagascar.to.South_Africa.count	Madagascar	South_Africa	0.112308375916463	0	0	0	1	0.0943123750277716
Madagascar.to.Sudan.count	Madagascar	Sudan	0.0735392135081093	0	0	0	1	0.0666518551433015
Madagascar.to.Tanzania.count	Madagascar	Tanzania	0.0533214841146412	0	0	0	1	0.051433014885581
Madagascar.to.Uganda.count	Madagascar	Uganda	0.0444345700955343	0	0	0	0	0.0407687180626527
Madagascar.to.Zimbabwe.count	Madagascar	Zimbabwe	0.27671628526994	0	0	0	1	0.242168407020662
Mauritania.to.Burkina_Faso.count	Mauritania	Burkina_Faso	0.287158409242391	0	0	0	1	0.280715396578538
Mauritania.to.Central_African_Republic.count	Mauritania	Central_African_Republic	0.0566540768718063	0	0	0	0	0.0493223728060431
Mauritania.to.Egypt.count	Mauritania	Egypt	0.0221061986225283	0	0	0	0	0.0207731615196623
Mauritania.to.Guinea.count	Mauritania	Guinea	0.01621861808487	0	0	0	0	0.0151077538324817
Mauritania.to.Kenya.count	Mauritania	Kenya	0.075760942012886	0	0	0	1	0.0652077316151966
Mauritania.to.Madagascar.count	Mauritania	Madagascar	0.0334370139968896	0	0	0	0	0.0303265940902022
Mauritania.to.Mayotte.count	Mauritania	Mayotte	0.0156631859586759	0	0	0	0	0.0147744945567652
Mauritania.to.Saudi_Arabia.count	Mauritania	Saudi_Arabia	0.0141079760053321	0	0	0	0	0.013552543879138
Mauritania.to.South_Africa.count	Mauritania	South_Africa	0.116751832926016	0	0	0	1	0.0864252388358143
Mauritania.to.Sudan.count	Mauritania	Sudan	0.0156631859586759	0	0	0	0	0.0145523217062875
Mauritania.to.Tanzania.count	Mauritania	Tanzania	0.0151077538324817	0	0	0	0	0.0143301488558098
Mauritania.to.Uganda.count	Mauritania	Uganda	0.0444345700955343	0	0	0	0	0.0409908909131304
Mauritania.to.Zimbabwe.count	Mauritania	Zimbabwe	0.0736502999333482	0	0	0	1	0.0650966451899578
Mayotte.to.Burkina_Faso.count	Mayotte	Burkina_Faso	0.029771161964008	0	0	0	0	0.0283270384359031
Mayotte.to.Central_African_Republic.count	Mayotte	Central_African_Republic	0.0315485447678294	0	0	0	0	0.0266607420573206
Mayotte.to.Egypt.count	Mayotte	Egypt	0.016885136636303	0	0	0	0	0.01621861808487
Mayotte.to.Guinea.count	Mayotte	Guinea	0.0102199511219729	0	0	0	0	0.0101088646967341
Mayotte.to.Kenya.count	Mayotte	Kenya	0.065652077316152	0	0	0	1	0.0566540768718063
Mayotte.to.Madagascar.count	Mayotte	Madagascar	0.0414352366140858	0	0	0	0	0.0375472117307265
Mayotte.to.Mauritania.count	Mayotte	Mauritania	0.0279937791601866	0	0	0	0	0.0264385692068429
Mayotte.to.Saudi_Arabia.count	Mayotte	Saudi_Arabia	0.0113308153743613	0	0	0	0	0.0112197289491224
Mayotte.to.South_Africa.count	Mayotte	South_Africa	0.0645412130637636	0	0	0	1	0.0557653854698956
Mayotte.to.Sudan.count	Mayotte	Sudan	0.0159964452343924	0	0	0	0	0.0145523217062875
Mayotte.to.Tanzania.count	Mayotte	Tanzania	0.0259942235058876	0	0	0	0	0.0254387913796934
Mayotte.to.Uganda.count	Mayotte	Uganda	0.0259942235058876	0	0	0	0	0.0246611864030216
Mayotte.to.Zimbabwe.count	Mayotte	Zimbabwe	0.0381026438569207	0	0	0	0	0.0342146189735614
Saudi_Arabia.to.Burkina_Faso.count	Saudi_Arabia	Burkina_Faso	0.0269940013330371	0	0	0	0	0.0258831370806487
Saudi_Arabia.to.Central_African_Republic.count	Saudi_Arabia	Central_African_Republic	0.0292157298378138	0	0	0	0	0.0247722728282604
Saudi_Arabia.to.Egypt.count	Saudi_Arabia	Egypt	0.0145523217062875	0	0	0	0	0.0141079760053321
Saudi_Arabia.to.Guinea.count	Saudi_Arabia	Guinea	0.0117751610753166	0	0	0	0	0.0112197289491224
Saudi_Arabia.to.Kenya.count	Saudi_Arabia	Kenya	0.0846478560319929	0	0	0	1	0.0707620528771384
Saudi_Arabia.to.Madagascar.count	Saudi_Arabia	Madagascar	0.0279937791601866	0	0	0	0	0.0259942235058876
Saudi_Arabia.to.Mauritania.count	Saudi_Arabia	Mauritania	0.0241057542768274	0	0	0	0	0.0237724950011109
Saudi_Arabia.to.Mayotte.count	Saudi_Arabia	Mayotte	0.00910908686958454	0	0	0	0	0.0089980004443457
Saudi_Arabia.to.South_Africa.count	Saudi_Arabia	South_Africa	0.0612086203065985	0	0	0	1	0.0535436569651189
Saudi_Arabia.to.Sudan.count	Saudi_Arabia	Sudan	0.0174405687624972	0	0	0	0	0.0163297045101089
Saudi_Arabia.to.Tanzania.count	Saudi_Arabia	Tanzania	0.0104421239724506	0	0	0	0	0.00999777827149522
Saudi_Arabia.to.Uganda.count	Saudi_Arabia	Uganda	0.0238835814263497	0	0	0	0	0.022994890024439
Saudi_Arabia.to.Zimbabwe.count	Saudi_Arabia	Zimbabwe	0.035214396800711	0	0	0	0	0.031770717618307
South_Africa.to.Burkina_Faso.count	South_Africa	Burkina_Faso	0.252721617418351	0	0	0	1	0.23472561652966
South_Africa.to.Central_African_Republic.count	South_Africa	Central_African_Republic	0.40168851366363	0	0	0	1	0.345367696067541
South_Africa.to.Egypt.count	South_Africa	Egypt	0.0612086203065985	0	0	0	1	0.0566540768718063
South_Africa.to.Guinea.count	South_Africa	Guinea	0.0454343479226838	0	0	0	0	0.0421017551655188
South_Africa.to.Kenya.count	South_Africa	Kenya	0.377804932237281	0	0	0	1	0.321261941790713
South_Africa.to.Madagascar.count	South_Africa	Madagascar	0.0809820039991113	0	0	0	1	0.0729837813819151
South_Africa.to.Mauritania.count	South_Africa	Mauritania	0.231948455898689	0	0	0	1	0.21661852921573
South_Africa.to.Mayotte.count	South_Africa	Mayotte	0.0383248167073984	0	0	0	0	0.0354365696511886
South_Africa.to.Saudi_Arabia.count	South_Africa	Saudi_Arabia	0.0369917796045323	0	0	0	0	0.0334370139968896
South_Africa.to.Sudan.count	South_Africa	Sudan	0.0404354587869362	0	0	0	0	0.0373250388802488
South_Africa.to.Tanzania.count	South_Africa	Tanzania	0.0371028660297712	0	0	0	0	0.0353254832259498
South_Africa.to.Uganda.count	South_Africa	Uganda	0.38646967340591	0	0	0	1	0.35780937569429
South_Africa.to.Zimbabwe.count	South_Africa	Zimbabwe	0.683514774494557	1	1	0	2	0.577871584092424
Sudan.to.Burkina_Faso.count	Sudan	Burkina_Faso	0.0337702732726061	0	0	0	0	0.0315485447678294
Sudan.to.Central_African_Republic.count	Sudan	Central_African_Republic	0.0306598533659187	0	0	0	0	0.0268829149077983
Sudan.to.Egypt.count	Sudan	Egypt	0.0157742723839147	0	0	0	0	0.0151077538324817
Sudan.to.Guinea.count	Sudan	Guinea	0.00922017329482337	0	0	0	0	0.00877582759386803
Sudan.to.Kenya.count	Sudan	Kenya	0.0986447456120862	0	0	0	1	0.0754276827371695
Sudan.to.Madagascar.count	Sudan	Madagascar	0.0422128415907576	0	0	0	0	0.0379915574316818
Sudan.to.Mauritania.count	Sudan	Mauritania	0.031104199066874	0	0	0	0	0.0296600755387692
Sudan.to.Mayotte.count	Sudan	Mayotte	0.0196622972672739	0	0	0	0	0.0195512108420351
Sudan.to.Saudi_Arabia.count	Sudan	Saudi_Arabia	0.0149966674072428	0	0	0	0	0.0144412352810487
Sudan.to.South_Africa.count	Sudan	South_Africa	0.0620973117085092	0	0	0	1	0.0538769162408354
Sudan.to.Tanzania.count	Sudan	Tanzania	0.0145523217062875	0	0	0	0	0.0145523217062875
Sudan.to.Uganda.count	Sudan	Uganda	0.0255498778049322	0	0	0	0	0.024327927127305
Sudan.to.Zimbabwe.count	Sudan	Zimbabwe	0.0397689402355032	0	0	0	0	0.0353254832259498
Tanzania.to.Burkina_Faso.count	Tanzania	Burkina_Faso	0.0309931126416352	0	0	0	0	0.0301044212397245
Tanzania.to.Central_African_Republic.count	Tanzania	Central_African_Republic	0.0325483225949789	0	0	0	0	0.0268829149077983
Tanzania.to.Egypt.count	Tanzania	Egypt	0.0161075316596312	0	0	0	0	0.0152188402577205
Tanzania.to.Guinea.count	Tanzania	Guinea	0.0107753832481671	0	0	0	0	0.0103310375472117
Tanzania.to.Kenya.count	Tanzania	Kenya	0.0653188180404355	0	0	0	1	0.0555432126194179
Tanzania.to.Madagascar.count	Tanzania	Madagascar	0.0448789157964897	0	0	0	0	0.0413241501888469
Tanzania.to.Mauritania.count	Tanzania	Mauritania	0.0289935569873361	0	0	0	0	0.0275494334592313
Tanzania.to.Mayotte.count	Tanzania	Mayotte	0.0332148411464119	0	0	0	0	0.0321039768940235
Tanzania.to.Saudi_Arabia.count	Tanzania	Saudi_Arabia	0.0108864696734059	0	0	0	0	0.0103310375472117
Tanzania.to.South_Africa.count	Tanzania	South_Africa	0.061541879582315	0	0	0	1	0.052766051988447
Tanzania.to.Sudan.count	Tanzania	Sudan	0.0163297045101089	0	0	0	0	0.0149966674072428
Tanzania.to.Uganda.count	Tanzania	Uganda	0.0258831370806487	0	0	0	0	0.0234392357253944
Tanzania.to.Zimbabwe.count	Tanzania	Zimbabwe	0.0371028660297712	0	0	0	0	0.0344367918240391
Uganda.to.Burkina_Faso.count	Uganda	Burkina_Faso	0.0905354365696512	0	0	0	1	0.0820928682514997
Uganda.to.Central_African_Republic.count	Uganda	Central_African_Republic	0.155298822483892	0	0	0	1	0.12974894467896
Uganda.to.Egypt.count	Uganda	Egypt	0.0402132859364586	0	0	0	0	0.0366585203288158
Uganda.to.Guinea.count	Uganda	Guinea	0.0356587425016663	0	0	0	0	0.0331037547211731
Uganda.to.Kenya.count	Uganda	Kenya	0.261053099311264	0	0	0	1	0.221506331926239
Uganda.to.Madagascar.count	Uganda	Madagascar	0.0628749166851811	0	0	0	1	0.0578760275494335
Uganda.to.Mauritania.count	Uganda	Mauritania	0.080537658298156	0	0	0	1	0.0745389913352588
Uganda.to.Mayotte.count	Uganda	Mayotte	0.0306598533659187	0	0	0	0	0.028438124861142
Uganda.to.Saudi_Arabia.count	Uganda	Saudi_Arabia	0.0274383470339924	0	0	0	0	0.0256609642301711
Uganda.to.South_Africa.count	Uganda	South_Africa	0.491335258831371	0	0	0	2	0.33492557209509
Uganda.to.Sudan.count	Uganda	Sudan	0.0334370139968896	0	0	0	0	0.0308820262163964
Uganda.to.Tanzania.count	Uganda	Tanzania	0.0298822483892468	0	0	0	0	0.0275494334592313
Uganda.to.Zimbabwe.count	Uganda	Zimbabwe	0.135192179515663	0	0	0	1	0.112863808042657
Zimbabwe.to.Burkina_Faso.count	Zimbabwe	Burkina_Faso	0.10686514107976	0	0	0	1	0.10019995556543
Zimbabwe.to.Central_African_Republic.count	Zimbabwe	Central_African_Republic	0.216063097089536	0	0	0	1	0.127527216174184
Zimbabwe.to.Egypt.count	Zimbabwe	Egypt	0.366363030437681	0	0	0	1	0.351255276605199
Zimbabwe.to.Guinea.count	Zimbabwe	Guinea	0.0389913352588314	0	0	0	0	0.0357698289269051
Zimbabwe.to.Kenya.count	Zimbabwe	Kenya	0.167518329260164	0	0	0	1	0.138413685847589
Zimbabwe.to.Madagascar.count	Zimbabwe	Madagascar	0.607976005332148	1	1	0	1	0.563319262386136
Zimbabwe.to.Mauritania.count	Zimbabwe	Mauritania	0.106531881804044	0	0	0	1	0.0998666962897134
Zimbabwe.to.Mayotte.count	Zimbabwe	Mayotte	0.0255498778049322	0	0	0	0	0.0235503221506332
Zimbabwe.to.Saudi_Arabia.count	Zimbabwe	Saudi_Arabia	0.0254387913796934	0	0	0	0	0.0241057542768274
Zimbabwe.to.South_Africa.count	Zimbabwe	South_Africa	0.611308598089313	0	0	0	2	0.437347256165297
Zimbabwe.to.Sudan.count	Zimbabwe	Sudan	0.0274383470339924	0	0	0	0	0.0251055321039769
Zimbabwe.to.Tanzania.count	Zimbabwe	Tanzania	0.0239946678515885	0	0	0	0	0.0224394578982448
Zimbabwe.to.Uganda.count	Zimbabwe	Uganda	0.076427460564319	0	0	0	1	0.0713174850033326
